# Supplementary material for: A Reflective Terahertz Point Source Meta-Sensor with Asymmetric Meta-Atoms for High-Sensitivity Bio-Sensing
Source: Biosensors (Basel). 2024 Nov 23;14(12):568. doi: 10.3390/bios14120568 (PMC11675057; doi:10.3390/bios14120568)
Supplement: Supplementary file 1 [file biosensors-14-00568-s001.zip]

Archive with 1 entries (1 files):
- biosensors-3286635-supplementary.pdf
